# Supplementary material for: Influenza Vaccination among Multiple Sclerosis Patients during the COVID-19 Pandemic
Source: Vaccines (Basel). 2022 Oct 21;10(10):1766. doi: 10.3390/vaccines10101766 (PMC9612003; doi:10.3390/vaccines10101766)
Supplement: Supplementary file 1 [file vaccines-10-01766-s001.zip]

Archive with 1 entries (1 files):
- vaccines-1898128-supplementary.pdf
